# Supplementary material for: Impact of Epstein-Barr virus co-infection on natural acquired Plasmodium vivax antibody response
Source: PLoS Negl Trop Dis. 2022 Aug 3;16(8):e0010305. doi: 10.1371/journal.pntd.0010305 (PMC9377613; doi:10.1371/journal.pntd.0010305)
Supplement: S1 Table — (XLSX) [file pntd.0010305.s001.xlsx]

## Sheet: raw data
S1 Table - Individual data from the study population grouped according to the detection (PersVDNA) or not (NegVDNA) of viral DNA over the follow-up period
	Baseline code	6 months code	12 months code	Age (years)	Gender (1:Male / 2:Female)	Time of residence in the Amazon (years)	Time of residence in Rio Pardo (years)	Place of residence (0:non riverine / 1:riverine)	Epstein - Barr virus (EBV) detection by real-time PCR (Baseline)	Epstein-Barr virus (EBV) detection by real-time PCR (6 months)	Epstein-Barr virus (EBV) detection by real-time PCR (12 months)	Optical Density (OD) for EBV IgG_VCA	Optical Density (OD) for EBV IgM_VCA	Optical Density (OD) for EBV IgG_EBNA-1	Optical Density (OD) for EBV IgM_ZEBRA	Optical Density (OD) for EBV IgM_EA-d		Optical Density (OD) for EBV IgG_VCA	Optical Density (OD) for EBV IgM_VCA	Optical Density (OD) for EBV IgG_EBNA-1	Optical Density (OD) for EBV IgM_ZEBRA	Optical Density (OD) for EBV IgM_EA-d		Optical Density (OD) for EBV IgG_VCA	Optical Density (OD) for EBV IgM_VCA	Optical Density (OD) for EBV IgG_EBNA-1	Optical Density (OD) for EBV IgM_ZEBRA	Optical Density (OD) for EBV IgM_EA-d		Malaria detection by conventional light microscopy (Baseline)	Malaria detection by conventional light microscopy (6 months)	Malaria detection by conventional light microscopy (12 months)		Malaria detection by real-time PCR (Baseline)	Malaria detection by real-time PCR (6 months)	Malaria detection by real-time PCR (12 months)		Malaria detection by non ribossomal real-time PCR (Baseline)	Malaria detection by non ribossomal real-time PCR (6 months)	Malaria detection by non ribossomal real-time PCR (12 months)	Previous malaria episodes	Reported malaria episodes (n)	Reactivity Index for PvDBPII	Reactivity Index for PvDEKnull2	Reactivity Index for PvAMA1	Reactivity Index for PvMSP1-19		Reactivity Index for PvDBPII	Reactivity Index for PvDEKnull2
												Baseline						6 months						12 months						(0:negative / 1:positive)				(0:negative / 1:positive)				(0:negative / 1:positive)					Baseline					6 months
Pers V DNA	RP0020	RP512B	RP512C	46	2	46	10	1	1	1	1	.	.	.	.	.		.	.	.	.	.		.	.	.	.	.		0	0	0		0	0	0		0	0	0	> 5 episodes	32	1.54	1013	4.12	1270		0.76	0.968
	RP0021	RP511B	RP511C	60	1	60	10	1	1	1	1	1.73	0.87	0.72	2.35	0.58		1.76	0.54	0.61	2.42	0.48		1.70	0.47	0.51	2.22	0.45		0	0	0		0	0	0		0	0	0	< 5 episodes	.	14.80	35900	6.01	1210		10.80	32750
	RP0077	RP574B	RP574C	12	1	12	8	0	1	1	1	0.69	1.04	0.70	1.57	1.56		0.60	0.74	0.67	1.07	1.22		0.83	0.63	0.33	0.81	1.05		0	0	0		0	1	0		.	.	.	> 5 episodes	5	0.37	.	4.13	1540		0.58	.
	RP0107	RP554B	RP554C	65	2	33	17	1	1	1	1	0.70	0.77	0.28	0.52	0.56		0.76	2.03	0.58	0.43	1.06		0.70	1.17	0.41	0.36	0.65		0	0	0		0	0	0		0	0	0	> 5 episodes	11	0.41	2034	3.83	0.950		0.47	1979
	RP0129	RP675B	RP675C	63	1	63	40	0	1	1	1	0.45	0.13	0.21	0.26	0.16		0.28	0.14	0.15	0.23	0.19		0.35	0.13	0.21	0.19	0.16		0	0	0		0	0	0		.	.	.	< 5 episodes	.	0.13	.	0.18	1180		0.15	.
	RP0201	RP187B	RP187C	57	1	57	50	0	1	1	1	1.20	0.83	0.12	0.63	0.99		0.99	0.85	0.09	0.75	1.30		1.09	0.75	0.11	0.60	1.03		0	0	0		0	0	0		0	0	0	> 5 episodes	5	0.47	.	0.60	0.790		0.17	.
	RP0209	RP204B	RP204C	54	1	14	4	0	1	1	1	0.89	0.91	0.21	1.54	1.64		0.74	0.55	0.17	1.22	1.30		0.86	0.70	0.20	1.32	1.43		0	0	0		0	0	0		0	0	0	< 5 episodes	2	1.19	1673	1.22	1180		1.29	0.778
	RP0215	RP516B	RP516C	51	1	51	10	1	1	1	1	.	.	.	.	.		.	.	.	.	.		.	.	.	.	.		0	0	0		0	0	0		1	0	0	> 5 episodes	21	7.34	32840	10.70	1550		12.10	32480
	RP0251	RP233B	RP233C	24	2	24	20	0	1	1	1	0.83	1.13	0.22	1.57	0.83		0.95	1.36	0.26	1.20	0.85		0.95	1.17	0.27	1.31	0.92		0	0	0		0	0	0		1	0	0	< 5 episodes	1	11.80	28210	9.23	1630		4.10	11130
	RP0275	RP256B	RP256C	4	2	4	4	0	1	1	1	.	.	.	.	.		.	.	.	.	.		.	.	.	.	.		0	0	0		0	0	1		.	.	.	> 5 episodes	15	.	.	.	.		.	.
	RP0308	RP304B	RP304C	14	1	14	12	0	1	1	1	0.63	0.70	0.17	0.70	1.34		0.65	0.56	0.22	0.64	0.62		0.56	0.96	0.17	1.47	1.38		0	0	0		0	0	0		0	0	1	> 5 episodes	5	0.50	0.618	1.71	1440		0.50	0.433
	RP0319	RP308B	RP308C	51	2	51	14	0	1	1	1	.	.	.	.	.		.	.	.	.	.		.	.	.	.	.		0	0	0		0	0	1		1	0	1	< 5 episodes	1	10.40	15510	10.30	4740		6.53	14610
	RP0323	RP327B	RP327C	53	1	53	40	0	1	1	1	1.49	0.95	0.67	1.04	0.96		1.59	1.01	0.84	1.14	1.05		1.52	0.70	0.66	0.86	0.76		1	0	0		1	0	0		1	0	0	> 5 episodes	21	1.14	1491	0.00	0.530		2.33	0.513
	RP0324	RP617B	RP617C	16	2	16	0.47	0	1	1	1	1.16	2.36	0.46	2.04	0.94		1.16	2.18	0.46	1.69	0.84		1.16	2.00	0.49	1.64	0.92		1	0	0		0	0	0		.	.	.	> 5 episodes	5	0.41	.	1.28	1230		0.70	.
	RP0395	RP623B	RP623C	58	1	58	20	0	1	1	1	1.26	1.54	0.21	0.70	0.63		1.18	1.22	0.26	1.32	0.45		1.20	1.27	0.29	0.50	0.48		0	0	0		0	0	1		1	0	1	> 5 episodes	5	1.38	0.196	7.33	0.980		0.71	0.184
	RP0418	RP107B	RP107C	9	2	9	6	0	1	1	1	0.65	0.39	0.13	0.73	0.58		0.57	0.38	0.16	0.51	0.40		0.56	0.34	0.13	0.39	0.38		0	0	0		0	0	0		0	0	0	< 5 episodes	1	1.56	0.513	2.20	2000		1.45	0.523
	RP0420	RP104B	RP104C	29	2	29	9	0	1	1	1	1.08	0.54	0.16	0.79	0.69		1.19	0.59	0.17	0.70	0.58		1.05	0.34	0.13	0.75	0.35		0	0	0		0	0	0		0	0	0	< 5 episodes	1	0.40	0.331	0.36	0.860		0.26	0.299
	RP0424	RP83B	RP83C	46	1	29	10	0	1	1	1	1.40	1.55	0.39	1.71	1.18		1.33	1.60	0.33	1.84	1.46		1.21	1.13	0.30	0.99	0.98		0	0	0		0	0	0		0	0	0	> 5 episodes	51	5.15	3950	3.24	0.730		5.54	4460
	RP0429	RP70B	RP70C	46	1	46	12	0	1	1	1	0.86	0.41	0.67	0.36	1.30		0.82	0.44	0.69	0.53	1.31		0.68	0.22	0.62	0.23	0.63		0	0	0		0	0	0		0	0	0	< 5 episodes	3	1.48	.	2.70	1230		1.47	.
	RP0434	RP749B	RP749C	54	1	54	20	0	1	1	1	0.75	1.14	0.68	1.10	0.36		0.74	0.92	0.66	0.93	0.30		0.70	0.96	0.70	1.00	0.29		0	0	0		0	0	0		.	0	0	< 5 episodes	3	0.04	.	0.48	0.750		0.21	.
	RP0469	RP677B	RP677C	28	1	28	4	0	1	1	1	0.54	0.24	0.09	0.34	0.27		0.50	0.23	0.11	0.29	0.25		0.48	0.22	0.09	0.23	0.25		0	0	0		0	0	0		0	0	0	< 5 episodes	1	0.37	0.047	0.36	4420		0.19	0.649
	RP0483	RP103B	RP103C	38	1	38	10	0	1	1	1	0.98	0.46	1.38	0.33	0.22		0.98	0.72	1.06	1.26	0.32		1.37	0.65	1.23	0.81	0.47		0	0	0		0	0	0		0	0	0	> 5 episodes	10	4.30	.	8.66	1760		7.79	.
	RP0485	RP118B	RP118C	8	1	8	6	0	1	1	1	0.20	0.45	0.08	0.56	0.58		0.16	0.34	0.07	0.53	0.47		0.18	0.44	0.09	0.69	0.52		0	0	0		0	0	0		.	.	.	> 5 episodes	0	0.00	.	0.14	0.310		0.00	.
	RP0490	RP114B	RP114C	35	2	35	8	0	1	1	1	0.50	1.31	0.35	0.42	0.50		0.54	1.27	0.38	0.36	0.56		0.47	1.20	0.35	0.36	0.42		0	0	0		0	0	0		0	0	0	< 5 episodes	3	0.00	0.066	0.04	0.650		0.13	0.018
	RP0497	RP232B	RP232C	32	1	32	5	0	1	1	1	0.27	1.06	0.42	1.90	0.98		0.37	0.30	0.46	0.55	0.41		0.43	0.31	0.53	0.35	0.37		0	0	0		0	0	0		0	0	0	> 5 episodes	7	0.00	0.143	0.25	3970		0.34	0.096
	RP0532	RP422B	RP422C	22	2	22	20	0	1	1	1	0.77	1.02	0.65	0.48	0.35		0.72	1.12	0.65	0.46	0.36		0.64	0.83	0.59	0.40	0.31		0	0	0		0	0	0		0	0	0	> 5 episodes	5	0.34	0.000	0.81	1440		0.12	0.179
	RP0543	RP208B	RP208C	22	2	22	8	0	1	1	1	0.30	0.77	0.26	1.55	0.58		0.20	1.09	0.23	0.89	0.53		0.62	0.43	0.59	1.02	1.04		0	0	0		0	0	0		0	0	0	> 5 episodes	10	0.00	0.010	0.10	1970		0.07	0.059
Neg V DNA	RP0016	RP498B	RP498C	35	1	35	8	6	0	0	0	0.78	0.24	0.60	0.67	0.10		0.64	0.25	0.67	0.75	0.10		0.45	0.27	0.60	0.60	0.09		1	0	0		0	.	0		1	1	0	> 5 episodes	25	0.61	0.744	1.23	1830		0.41	0.733
	RP0022	RP607B	RP607C	20	2	20	9	6	0	0	0	0.51	0.77	0.31	0.29	0.11		0.72	0.26	1.54	0.28	0.26		1.64	0.19	1.08	0.25	0.19		0	0	0		0	0	1		1	0	1	> 5 episodes	21	0.69	0.461	0.31	1710		0.12	0.261
	RP0043	RP689B	RP689C	48	1	44	20	1	0	0	0	0.72	0.32	2.36	0.54	0.22		0.62	0.30	2.04	0.49	0.31		0.46	0.26	1.82	0.34	0.29		0	0	0		0	0	0		0	0	0	< 5 episodes	.	8.85	.	4.92	4030		9.87	.
	RP0052	RP54B	RP54C	50	1	16	14	4	0	0	0	.	0.10	.	.	.		.	.	.	.	.		.	.	.	.	.		0	0	0		0	0	0		0	0	0	> 5 episodes	11	9.20	11440	5.83	7240		5.76	11410
	RP0054	RP55B	RP55C	27	2	27	10	4	0	0	0	0.45	0.99	0.52	0.29	0.82		0.33	0.87	0.42	0.29	0.72		0.39	0.88	0.44	0.28	0.72		0	0	0		0	0	0		0	0	.	> 5 episodes	5	5.01	3722	8.26	5270		3.12	2541
	RP0072	RP32B	RP32C	27	1	27	10	4	0	0	0	0.62	0.17	1.05	0.47	0.46		0.58	0.19	0.83	0.56	0.56		0.52	0.16	0.73	0.46	0.44		0	0	0		0	0	0		0	0	0	> 5 episodes	25	4.47	5537	1.17	1350		3.49	5585
	RP0086	RP569B	RP569C	32	1	16	9	4	0	0	0	0.93	0.27	0.65	0.48	0.12		0.77	0.28	0.69	0.45	0.12		1.06	0.25	0.66	0.56	0.12		0	0	0		0	0	0		0	0	0	> 5 episodes	5	4.01	3232	3.09	6320		2.06	1677
	RP0101	RP179B	RP179C	27	1	27	3	4	0	0	0	0.33	0.75	0.32	0.52	0.88		0.32	.	0.32	0.55	0.88		0.35	.	.	.	.		0	0	0		0	0	0		0	0	0	.	.	0.20	0.280	0.73	0.520		0.19	0.146
	RP0118	RP548B	RP548C	42	2	43	13	6	0	0	0	0.29	0.48	1.28	0.29	0.15		0.28	0.62	1.32	0.33	0.17		0.30	0.65	1.26	0.34	0.15		0	0	0		0	0	0		1	0	0	> 5 episodes	30	4.73	4823	10.80	4080		1.37	2289
	RP0136	RP411B	RP411C	42	1	42	13	1	0	0	0	0.70	0.13	0.50	0.97	0.29		1.15	0.13	0.57	0.92	0.30		0.85	0.11	0.51	0.90	0.26		0	0	0		0	0	0		0	0	0	> 5 episodes	21	0.53	0.484	4.61	3610		0.22	0.168
	RP0137	RP278B	RP278C	39	1	39	9	2	0	0	0	0.73	0.09	0.32	0.51	0.19		0.54	0.09	0.41	0.59	0.20		0.55	0.10	0.40	0.41	0.21		0	0	0		0	0	0		0	0	0	< 5 episodes	2	6.07	11070	7.29	2460		1.90	4421
	RP0138	RP536B	RP536C	44	1	15	15	6	0	0	0	0.67	0.37	0.56	0.37	0.10		0.77	0.44	0.55	0.38	0.10		0.70	0.41	0.58	0.32	0.08		0	0	0		0	0	0		0	0	0	< 5 episodes	3	0.23	.	0.05	3530		0.10	.
	RP0148	RP527B	RP527C	26	2	26	10	6	0	0	0	0.58	0.34	1.45	0.43	0.58		0.50	0.34	0.54	0.34	0.50		0.47	0.28	0.48	0.36	0.52		0	0	0		0	0	0		0	0	1	> 5 episodes	11	8.32	19130	0.57	0.780		9.52	26230
	RP0167	RP764B	RP764C	29	1	29	20	1	0	0	0	1.21	0.46	0.46	0.47	0.31		0.51	0.62	0.55	0.47	0.39		0.49	0.59	0.47	0.43	0.42		0	0	0		0	0	0		.	.	.	< 5 episodes	1	.	.	0.41	5890		1.78	.
	RP0236	RP215B	RP215C	33	1	33	30	2	0	0	0	0.41	0.45	0.65	0.38	0.26		0.43	0.47	0.59	0.41	0.26		0.58	0.46	0.59	0.39	0.24		0	0	0		0	0	0		0	0	0	> 5 episodes	21	2.01	3512	9.23	3640		2.55	2768
	RP0254	RP236B	RP236C	48	2	48	8	2	0	0	0	1.53	0.43	0.92	0.53	0.50		0.92	0.37	0.67	0.34	0.38		1.43	0.45	1.26	0.74	0.34		0	0	0		0	0	0		0	.	0	> 5 episodes	20	4.49	9821	5.71	2750		4.49	5905
	RP0262	RP240B	RP240C	23	2	23	20	2	0	0	0	1.70	0.43	2.33	1.12	0.42		1.38	0.42	1.99	1.06	0.41		1.25	0.54	1.81	0.89	0.34		0	0	0		0	0	0		0	1	0	> 5 episodes	5	1.58	3330	5.89	2950		0.73	1168
	RP0268	RP245B	RP245C	33	1	33	15	2	0	0	0	0.89	0.32	1.80	1.31	0.09		0.91	0.35	1.89	1.74	0.08		0.85	0.30	2.48	1.48	0.08		1	0	0		0	0	1		1	1	1	> 5 episodes	21	1.45	2272	3.70	2890		2.40	2459
	RP0274	RP255B	RP255C	20	2	20	3	2	0	0	0	.	1.16	.	.	.		.	1.13	.	0.45	.		.	1.01	.	.	.		0	0	0		0	0	0		.	.	.	> 5 episodes	11	7.18	.	7.91	3110		6.44	.
	RP0290	RP277B	RP277C	37	2	37	10	2	0	0	0	0.25	0.47	0.43	0.27	0.29		0.22	0.39	0.36	0.25	0.26		0.25	0.39	0.48	0.26	0.26		0	0	0		0	0	1		1	0	1	> 5 episodes	11	0.15	0.632	0.52	0.660		0.18	0.296
	RP0304	RP321B	RP321C	33	2	33	5	2	0	0	0	0.78	0.12	0.57	0.61	0.12		0.59	0.11	0.51	0.45	0.13		1.31	0.11	0.79	0.62	0.12		0	0	0		0	0	0		0	0	0	> 5 episodes	21	3.00	3973	9.11	5120		1.85	2196
	RP0328	RP534B	RP534C	41	1	41	14	6	0	0	0	0.95	0.32	1.16	0.89	0.11		1.14	0.43	1.09	0.96	0.17		1.02	0.44	1.11	0.98	0.24		0	0	0		0	.	0		1	0	0	> 5 episodes	18	14.50	31320	10.40	5620		12.10	31730
	RP0333	RP682B	RP682C	21	1	21	9	1	0	0	0	0.57	0.14	1.01	0.41	0.22		0.44	0.16	0.84	0.42	0.21		0.41	0.12	0.74	0.38	0.21		0	0	0		0	0	0		.	.	.	> 5 episodes	5	0.12	.	0.00	.		0.11	.
	RP0334	RP333B	RP333C	28	2	28	3	1	0	0	0	0.42	0.14	.	.	.		0.52	.	0.74	0.67	0.71		0.55	.	0.70	0.59	0.71		0	0	0		0	0	1		.	.	.	< 5 episodes	3	0.16	.	0.10	0.590		0.36	.
	RP0342	RP342B	RP342C	28	2	28	15	1	0	0	0	0.78	0.12	0.59	1.36	0.68		0.76	0.11	0.56	1.20	0.71		0.76	0.09	.	.	.		0	0	0		0	0	0		.	.	.	> 5 episodes	5	0.69	.	0.71	0.630		0.47	.
	RP0384	RP380B	RP380C	44	2	44	12	1	0	0	0	0.32	0.62	0.19	0.30	0.30		0.38	0.57	0.27	0.30	0.35		0.34	0.60	0.26	0.25	0.31		0	0	0		0	0	0		0	0	0	> 5 episodes	5	0.66	0.558	3.96	0.770		0.43	0.577
	RP0396	RP624B	RP624C	49	2	49	20	8	0	0	0	.	0.69	1.10	0.57	0.66		.	0.71	1.10	0.57	0.27		.	0.65	0.94	0.53	0.24		0	0	0		0	0	0		0	0	0	< 5 episodes	1	0.14	0.109	4.70	2120		0.12	0.000
	RP0406	RP93B	RP93C	38	2	37	20	3	0	0	0	0.92	0.32	1.30	0.66	0.27		0.73	0.26	1.06	0.57	0.25		0.71	0.45	1.03	0.62	0.23		0	0	0		0	0	0		0	0	0	< 5 episodes	2	1.92	.	1.33	0.860		2.79	.
	RP0437	RP154B	RP154C	38	2	38	6	3	0	0	0	0.53	1.17	0.61	0.47	0.50		0.48	1.04	0.42	0.47	0.54		0.47	1.01	0.36	0.40	0.49		0	0	0		0	0	0		0	0	0	< 5 episodes	1	0.19	0.632	0.02	0.800		0.10	0.880
[truncated: 6 more columns]
